# Supplementary material for: PgRNA kinetics predict HBsAg reduction in pregnant chronic hepatitis B carriers after treatment cessation
Source: Front Cell Infect Microbiol. 2022 Dec 12;12:1055774. doi: 10.3389/fcimb.2022.1055774 (PMC9791257; doi:10.3389/fcimb.2022.1055774)
Supplement: Supplementary file 1 [file DataSheet_1.csv]

ID	HBeAg.status	Method	baseline	2sttime	Í£Ò©Ê±¼äW	ÖÎÁÆÊ±¼ä¶Îd	Age	infant gender	pregnancy status	drug	HBeAg status	HBsAg decrease	Group HBsAg0.3	Group HBsAg0.3	retreat	TIME Group HBeAg decline	HBeAg decrease	Group HBeAg0.3	HBeAg sero	HBeAg sero.2	HBVDNA.log10IU.mL	PgRNA.log10copies.mL	HBcrAg.log10U.mL	ALT.U.L.	HBsAg.log10IU.mL	HBeAg.log10IU.mL	2HBVDNA.log10IU.mL	2PgRNA.log10copies.mL	2HBcrAg.log10U.mL	2ALT.U.L.	2HBsAg.log10IU.mL	2HBeAg.log10IU.mL	¦¤HBVDNA.log10IU.mL	¦¤PgRNA.log10copies.mL	¦¤HBcrAg.log10U.mL	¦¤ALT.U.L.	¦¤HBsAg.log10IU.mL	¦¤HBeAg.log10IU.mL	3HBVDNA.log10IU.mL	3PgRNA.log10copies.mL	3HBcrAg.log10U.mL	PgRNA decrease EOT.log10copies.mL	HBcrAg decrease EOT.log10U.mL	3ALT.U.L.	3HBsAg.log10IU.mL	3HBeAg.log10IU.mL	¦¤HBVDNA.log10IU.mL3	¦¤PgRNA.log10copies.mL3	¦¤HBcrAg.log10U.mL3
B1-01	Positive	cessation	25	37	5	140	25	0	1	2	1	0.715286035	Yes	1	0	54	0.139705063	0	no	0	7.61	7.7	8.7	31	4.683722282	3.485721426	4.17	7.28	8.6	25	4.536558443	3.206286044	3.44	0.42	0.1	6	0.147163839	0.279435382	6.12	7.9	8.8	-0.2	-0.1	33	4.533187184	3.377306251	1.49	-0.2	-0.1
B1-02	Positive	cessation	25	35	4	120	28	0	2	1	1	-0.038794182	No	0	1	54	-0.361765799	0	no	0	7.26	8	8.9	10	4.766722172	3.346016364	4.37	7.1	8.4	39	4.564656834	3.346298195	2.89	0.9	0.5	-29	0.202065338	-0.000281831	3.7	7.59	8.8	0.41	0.1	46	4.486849976	3.179382291	3.56	0.41	0.1
B1-03	Positive	cessation	26	30	8	170	26	1	1	2	1	0.920534415	Yes	1	0	96	2.033423755	1	yes	1	8.03	8.9	8.7	122	4.422688308	2.033423755	3	6.14	6.5	44	4.496694457	2.10720997	5.03	2.76	2.2	78	-0.074006149	-0.073786215	6.03	7.1	8.2	1.8	0.5	36	4.545331862	2.705863712	2	1.8	0.5
B1-04	Positive	cessation	26	38	6	135	30	0	1	2	1	0.061928527	No	0	0	30	0.132096744	0	no	0	6.7	7.8	8.4	13	4.178170885	3.273232834	3	7.25	8.6	20	4.04719696	3.169086357	3.7	0.55	-0.2	-7	0.130973925	0.104146477	3	6.8	8.3	1	0.1	93	4.170467076	3.073351702	3.7	1	0.1
B1-05	Positive	cessation	28	35	6	115	30	0	2	2	1	0.410180903	Yes	1	0	96	0.091439053	0	no	0	8.35	8.1	8.9	31	5.105169428	3.511616021	3.54	8.08	8.8	25	4.388110086	3.272428784	4.81	0.02	0.1	6	0.717059342	0.239187237	3.82	7.4	8.4	0.7	0.5	31	4.507018711	3.03	4.53	0.7	0.5
B1-06	Positive	cessation	24	32	4	133	31	0	1	2	1	0.172091521	No	0	0	18	0.456127922	1	no	0	6.38	8.4	8.7	25	4.595639493	3.482873584	3.56	8.44	8.7	15	4.23869831	3.418301291	2.82	-0.04	0	10	0.356941183	0.064572293	5.855519156	8.4	8.4	0	0.3	57	4.423547972	3.03	0.524480844	0	0.3
B1-09	Positive	cessation	29	34	1	69	30	0	1	2	1	0.019773742	No	0	0	5	-0.217703732	0	no	0	6.44	7.8	8.8	34	4.740842044	3.26	3.74	7.73	8.4	273	3.906658218	3.273232834	2.7	0.07	0.4	-239	0.834183826	-0.013232834	6.997823081	8.1	8.7	-0.3	0.1	46	4.721068302	3.480581787	-0.557823081	-0.3	0.1
B1-10	Positive	cessation	27	35	1	83	31	0	1	2	1	-0.237543625	No	0	0	8	0.211860667	0	no	0	7.74	7.66	8.2	32	4.098436045	3.08350262	4.35	7.7	8.7	17	4.454713028	3.262878055	3.39	-0.04	-0.5	15	-0.356276983	-0.179375435	7.603144373	8.09	8.6	-0.43	-0.4	26	4.69	3.051017388	0.136855627	-0.43	-0.4
B1-11	Positive	cessation	29	34	4	100	27	0	1	1	1	1.508862229	Yes	1	0	6	0.201980597	0	no	0	7.38	8.8	9.2	38	5.643453664	3.413634997	4.13	8.72	9	73	4.433289685	3.31386722	3.25	0.08	0.2	-35	1.210163979	0.099767777	3	6.8	8.5	2	0.7	46	4.134591435	3.211654401	4.38	2	0.7
B1-12	Positive	cessation	32	36	4	67	27	0	1	2	1	-0.059093351	No	0	0	6	0.053282465	0	no	0	6.84	7.7	8.9	21	4.828917562	3.310480891	4.27	7.73	8.7	26	3.267640982	3.017033339	2.57	-0.03	0.2	-5	1.56127658	0.293447552	6.139879086	7.9	8.5	-0.2	0.4	45	4.888010912	3.257198426	0.700120914	-0.2	0.4
B1-14	Positive	cessation	24	36	6	165	28	0	1	1	1	-0.014601403	No	0	0	6	-0.076458388	0	no	0	7.31	8.1	8.6	34	4.556326628	3.204119983	3	7.72	8.4	26	4.344824388	3.240549248	4.31	0.38	0.2	8	0.21150224	-0.036429265	6.86	8.1	8.6	0	0	85	4.57092803	3.28057837	0.45	0	0
B1-15	Positive	cessation	25	30	4	122	28	0	1	1	1	0.01	No	0	0	6	0.031114959	0	no	0	5.56	8.3	8.4	10	5.108226656	3.161580605	3.67	7.87	8.8	9	4.724602942	2.926748764	1.89	0.43	-0.4	1	0.383623714	0.234831841	6.544068044	7.5	8.3	0.8	0.1	12	4.617802101	3.316875755	-0.984068044	0.8	0.1
B1-16	Positive	cessation	24	33	8	140	32	1	1	2	1	0.191436092	No	0	0	96	0.106953133	0	no	0	7.43	7.6	8.6	14	4.827627705	3.508395033	3.76	7.62	8.8	12	4.098436045	1.37621185	3.67	-0.02	-0.2	2	0.72919166	2.132183183	4.46	7.8	8.7	-0.2	-0.1	25	4.904553263	3.240549248	2.97	-0.2	-0.1
B1-17	Positive	cessation	23	31	0	40	33	1	1	2	1	-0.255319652	No	0	0	54	0.022372607	0	no	0	6.86	8.2	8.6	11	4.689495326	3.074816441	4.47	8.08	8.5	14	4.708883674	2.981465231	2.39	0.12	0.1	-3	-0.019388348	0.09335121	6.86	7.1	8.2	1.1	0.4	47	4.531900234	3.294025094	0	1.1	0.4
B1-18	Positive	cessation	23	35	4	112	27	0	1	2	1	0.138273387	No	0	0	144	1.573567773	1	yes	1	6.56	7.62	8.5	72	3.579097327	1.679427897	3	6.63	7.2	25	3.267640982	1.573567773	3.56	0.99	1.3	47	0.311456345	0.105860124	4.414973348	5.3	6.7	2.32	1.8	159	3.553033016	1.225309282	2.145026652	2.32	1.8
B1-19	Positive	cessation	22	34	4	150	21	0	1	1	1	-0.258949199	No	0	0	18	-0.062772812	0	no	0	6.81	7.7	8.5	27	4.337658891	2.896526217	3	7.59	8.4	23	4.267969159	3.026941628	3.81	0.11	0.1	4	0.069689732	-0.130415411	7.173186268	8	8.5	-0.3	0	32	4.714723632	2.840106094	-0.363186268	-0.3	0
B1-20	Positive	cessation	26	34	6	150	26	0	1	1	1	-0.027661097	No	0	0	6	0.108072303	0	no	0	7.13	8.2	8.7	18	4.57855899	3.136086097	3.99	8.2	8.7	18	4.388110086	3.059941888	3.14	0	0	0	0.190448904	0.076144209	6.74	8.6	8.5	-0.4	0.2	17	4.606220087	3.028013794	0.39	-0.4	0.2
B1-21	Positive	cessation	28	39	20	270	35	1	1	1	1	-0.241194221	No	0	0	96	-0.113520967	0	no	0	6.77	8	8.4	24	4.551205944	2.862131379	3	7.12	8.2	27	4.219715476	2.7355989	3.77	0.88	0.2	-3	0.331490468	0.126532479	3	7.12	8.6	0.88	-0.2	23	4.375526447	3.03	3.77	0.88	-0.2
B1-22	Positive	cessation	25	36	6	140	38	0	1	1	1	0.507815484	Yes	1	0	72	0.709006469	1	no	0	6.99	8.6	8.4	27	5.033423755	3.316875755	3.23	8.28	8.1	30	4.40563659	2.541579244	3.76	0.32	0.3	-3	0.627787165	0.775296511	7.008600172	8.1	8	0.5	0.4	40	4.288897276	2.541579244	-0.018600172	0.5	0.4
B1-23	Positive	cessation	27	35	8	154	31	1	1	2	1	-0.179386504	No	0	0	6	-0.022743127	0	no	0	6.69	7.6	8.3	23	4.556700422	3.073351702	3	7.33	8.2	10	4.375526447	2.968482949	3.69	0.27	0.1	13	0.181173975	0.104868753	6.93	7.7	8.3	-0.1	0	23	4.554912951	2.991226076	-0.24	-0.1	0
B1-24	Positive	cessation	24	34	6	150	23	1	1	2	1	0.009755314	No	0	0	96	0.16344774	0	no	0	6.66	7.8	8.8	9	4.617671196	3.411619706	3.53	7.6	7.1	10	4.551205944	1.37621185	3.13	0.2	1.7	-1	0.066465252	2.035407856	6.840106094	8	8.8	-0.2	0	22	4.670987603	3.259115844	-0.180106094	-0.2	0
B1-27	Positive	cessation	32	36	1	48	28	1	1	2	1	-0.024881522	No	0	0	54	-0.003641441	0	no	0	6.16	8.1	8.7	27	4.507018711	2.783109981	4.3	8.49	8.6	20	5.118264726	3.346298195	1.86	-0.39	0.1	7	-0.611246015	-0.563188214	4.906873535	8.3	8.6	-0.2	0.1	36	4.531900234	2.786751422	1.253126465	-0.2	0.1
B1-28	Positive	cessation	22	34	4	166	28	1	1	2	1	-0.063702038	No	0	0	30	0.348119865	1	no	0	6.61	7.2	8.4	16	4.239774815	3.203032887	3	7.1	8.3	15	3.450557009	2.551706107	3.61	0.1	0.1	1	0.789217806	0.65132678	3	7.12	8.9	0.08	-0.5	23	4.303476854	2.854913022	3.61	0.08	-0.5
B1-29	Positive	cessation	26	34	6	131	33	1	1	2	1	-0.435645129	No	0	0	6	0.352460433	1	no	0	6.7	7.7	8.7	24	4.574563676	3.406199424	3.81	7.95	8.8	13	4.687109357	3.088837484	2.89	-0.25	-0.1	11	-0.112545681	0.31736194	3.79	8	8.4	-0.3	0.3	26	5.010208805	3.053738991	2.91	-0.3	0.3
B1-31	Positive	cessation	25	33	5	124	35	1	1	1	1	-0.018781109	No	0	0	30	0.615836281	1	no	0	5.55	7.4	8.4	16	3.813714392	2.942479317	3	7.59	8.3	15	3.579097327	2.725911632	2.55	-0.19	0.1	1	0.234617065	0.216567685	6.13	7.4	8	0	0.4	87	3.8324955	2.326643036	-0.58	0	0.4
B1-32	Positive	cessation	24	36	4	145	33	0	1	1	1	-0.375474956	No	0	0	54	-0.019537372	0	no	0	6.88	7.7	8.6	8	4.34208696	3.164352856	3	7.66	8.6	11	4.443241233	3.111729499	3.88	0.04	0	-3	-0.101154273	0.052623357	3	7.73	8.5	-0.03	0.1	23	4.717561916	2.96806246	3.88	-0.03	0.1
B1-33	Positive	cessation	30	35	0	54	31	0	1	2	1	-0.237718838	No	0	0	54	0.139398019	0	no	0	6.13	6.4	7.9	20	4.176236	2.049218023	4.2	7.87	8.5	22	4.580309004	3.200850498	1.93	-1.47	-0.6	-2	-0.404073004	-1.151632475	7.24	8	8.3	-1.6	-0.4	32	4.872097974	3.228400359	-1.11	-1.6	-0.4
B1-34	Positive	cessation	30	37	8	180	30	0	1	2	1	-0.234495055	No	0	0	30	-0.018212081	0	no	0	7.83	7.8	8.6	15	4.267969159	3.334453751	3.39	7.73	8.5	13	4.521151165	3.271376872	4.44	0.07	0.1	2	-0.253182006	0.063076879	7.38	9.45	8.8	-1.65	-0.2	31	4.755646219	3.061452479	0.45	-1.65	-0.2
B1-35	Positive	cessation	25	39	6	140	37	0	1	2	1	-0.063447102	No	0	0	54	0.248399777	0	no	0	6.96	7.8	8.8	14	4.559822869	3.115277591	3	7.19	8.2	9	4.375608752	3.13481437	3.96	0.61	0.6	5	0.184214117	-0.019536779	7.13	7.7	8.4	0.1	0.4	14	5.007320953	3.260071388	-0.17	0.1	0.4
B1-36	Positive	cessation	26	34	4	122	25	0	1	1	1	0.100158149	No	0	0	6	0.201645364	0	no	0	7.38	8.1	8.7	23	4.436337602	3.544068044	4.14	7.5	8.8	32	4.176236	3.309630167	3.24	0.6	-0.1	-9	0.260101602	0.234437877	3.4	7.1	8.4	1	0.3	32	4.336179453	3.342422681	3.98	1	0.3
B1-37	Positive	cessation	24	32	5	150	28	0	1	2	1	0.100843499	No	0	0	54	0.429899026	1	no	0	6.63	7.6	8.3	33	4.511468913	3.073351702	4.81	8	8.7	34	4.580309004	3.309630167	1.82	-0.4	-0.4	-1	-0.068840091	-0.236278465	6.540329475	7.4	8.3	0.2	0	44	4.800235789	3.216957207	0.089670525	0.2	0
B1-38	Positive	cessation	26	38	1	97	31	0	1	2	1	-0.294880372	No	0	0	6	0.065501549	0	no	0	8.17	8.3	8.9	32	4.504253321	3.255272505	3	7.66	8.5	14	4.04719696	2.84	5.17	0.64	0.4	18	0.457056361	0.415272505	7.93	8.2	8.7	0.1	0.2	25	4.799133693	3.189770956	0.24	0.1	0.2
B1-39	Positive	cessation	26	34	6	131	29	1	1	2	1	0.821128091	Yes	1	0	30	0.219189482	0	no	0	7.28	7.9	8.7	18	4.972804322	3.334453751	3.46	7.66	8.5	12	4.567978651	3.306210508	3.82	0.24	0.2	6	0.404825671	0.028243243	6.88	8	8.6	-0.1	0.1	33	4.151676231	3.115264269	0.4	-0.1	0.1
B1-40	Positive	cessation	32	35	5	90	26	0	1	1	1	-0.217390891	No	0	0	30	-0.026803022	0	no	0	7.31	7.1	8.4	14	4.104828404	3.178401342	4	6.78	8.4	9	3.874318854	3.028013794	3.31	0.32	0	5	0.23050955	0.150387548	6.008600172	7.2	8.3	-0.1	0.1	50	4.322219295	3.205204364	1.301399828	-0.1	0.1
B1-42	Positive	cessation	26	35	4	111	28	1	1	2	1	-1.023325449	No	0	0	30	-0.020715437	0	no	0	7.07	7.9	8.8	17	3.89580915	3.418301291	4.45	7.67	8.7	11	4.898780013	3.382377303	2.62	0.23	0.1	6	-1.002970863	0.035923988	7.747411808	8	8.8	-0.1	0	26	4.919134599	3.312384719	-0.677411808	-0.1	0
B1-44	Positive	cessation	35	39	0	34	29	1	1	1	1	-0.692009682	No	0	0	30	0.037137826	0	no	0	7.92	7.8	8.9	15	4.486849976	2.840106094	5.21	7.92	8.7	16	4.272096999	3.203277721	2.71	-0.12	0.2	-1	0.214752977	-0.363171627	7.383815366	7.9	8.7	-0.1	0.2	27	4.652932545	3.056904851	0.536184634	-0.1	0.2
B1-45	Positive	cessation	29	33	6	110	23	0	1	2	1	0.138092464	No	0	0	30	1.072587648	1	no	0	4.56	5.8	6.2	30	3.510008513	2.802978855	0	5.1	6.3	24	2.690639012	1.505556939	4.56	0.7	-0.1	6	0.819369501	1.297421916	3	3.9	5.5	1.9	0.7	28	2.849235091	0.84509804	1.56	1.9	0.7
B1-46	Positive	cessation	28	37	12	180	32	1	1	2	1	0.326303137	Yes	1	1	54	0.27	1	no	0	6.81	8	8.9	22	4.690771803	3.259115844	4.52	8.58	7.9	27	3.944545838	1.37621185	2.29	-0.58	1	-5	0.746225965	1.882903994	3.67	7.19	8.4	0.81	0.5	35	4.574563676	3.231530754	3.14	0.81	0.5
B1-50	Positive	cessation	24	31	4	144	33	0	1	1	1	-4.724081463	No	0	0	96	0.209542773	0	no	0	7.04	7.9	8.9	17	4.494571984	3.405517107	3	7.63	8.8	18	4.377051137	3.476541809	4.04	0.27	0.1	-1	0.117520847	-0.071024702	3	7.67	8.7	0.23	0.2	33	4.682388791	3.130259771	4.04	0.23	0.2
B1-51	Positive	cessation	24	35	6	139	23	1	1	2	1	-0.170852874	No	0	0	6	0.174165338	0	no	0	6.59	7.7	8.2	11	4.666798684	3.431363764	3.63	7.77	8.5	13	4.58683476	3.261024834	2.96	-0.07	-0.3	-2	0.079963924	0.17033893	7.320146286	7.9	8.7	-0.2	-0.5	22	5.26245109	3.481729197	-0.730146286	-0.2	-0.5
B1-52	Positive	cessation	24	36	4	126	27	1	1	1	1	-0.117872806	No	0	0	6	-0.152077112	0	no	0	6.99	8	8.7	16	4.504542355	3.383713061	3.07	7.98	8.7	18	4.740842044	3.068927612	3.92	0.02	0	-2	-0.236299689	0.314785449	7.51	8.3	8.7	-0.3	0	38	4.62	3.535790173	-0.52	-0.3	0
B1-53	Positive	cessation	24	28	6	150	20	0	1	1	1	-0.260909974	No	0	0	96	0.062911072	0	no	0	6.59	7.8	8.5	11	4.398426146	3.068927612	4.45	6.8	6.2	15	4.412947491	0.521138084	2.14	1	2.3	-4	-0.014521345	2.547789528	6.811575006	7.9	8.3	-0.1	0.2	22	4.67775291	3.026941628	-0.221575006	-0.1	0.2
B1-54	Positive	cessation	23	35	6	150	27	1	1	2	1	0.017539257	No	0	0	6	0.121994356	0	no	0	7.33	7.78	8.5	45	4.574239679	3.070407322	3	7.77	8.3	31	3.450557009	2.494154594	4.33	0.01	0.2	14	1.12368267	0.576252728	6.13	7.9	8.5	-0.12	-8.5	28	4.556700422	2.948412966	1.2	-0.12	0
B1-55	Positive	cessation	25	33	2	102	26	1	1	2	1	0.024127332	No	0	0	6	0.08395568	0	no	0	7.25	8.6	8.4	13	4.655071172	3.033423755	4.86	7.95	8.4	11	4.415540901	3.04453976	2.39	0.65	0	2	0.239530271	-0.011116005	7.494154594	8.1	8.5	0.5	-0.1	25	4.63094384	2.949468075	-0.244154594	0.5	-0.1
B1-56	Positive	cessation	24	34	6	150	27	1	1	1	1	-0.039397217	No	0	0	6	0.160316488	0	no	0	7.52	7.7	8.4	19	4.464906651	3.272428784	4.26	7.95	8.2	11	4.617802101	3.12598846	3.26	-0.25	0.2	8	-0.15289545	0.146440324	3	7.8	8.6	-0.1	-0.2	23	4.657199319	2.965671971	4.52	-0.1	-0.2
B1-57	Positive	cessation	24	33	1	111	28	0	1	2	1	-0.189387386	No	0	0	8	0.313596635	1	no	0	7.06	7.8	8.6	18	4.534939449	3.152288344	4.63	7.86	8.6	15	4.496694457	3.130976692	2.43	-0.06	0	3	0.038244992	0.021311652	7.08	7.9	8.5	-0.1	0.1	42	4.72	2.84	-0.02	-0.1	0.1
B1-58	Positive	cessation	24	35	4	135	23	0	1	2	1	0.393047207	Yes	1	0	6	0.337696452	1	no	0	7.91	8.4	8.5	14	4.267366061	2.889402559	3.5	7.94	8.2	11	4.299249871	2.770255367	4.41	0.46	0.3	3	-0.03188381	0.119147192	3.56	6.21	7.8	2.19	0.7	93	3.874318854	2.551706107	4.35	2.19	0.7
B1-59	Positive	cessation	17	34	5	180	38	0	2	2	1	-0.207667163	No	0	0	144	-0.45046906	0	no	0	6.49	7.9	8.7	29	4.098436045	2.049218023	0	7.07	8.3	21	3.8324955	2.942479317	6.49	0.83	0.4	8	0.265940545	-0.893261294	5.900913068	7.3	8.2	0.6	0.5	50	4.306103209	2.499687083	0.589086932	0.6	0.5
B1-60	Positive	cessation	27	31	13	195	29	1	1	1	1	-0.651087395	No	0	0	48	-0.162683387	0	no	0	3.439332694	7.72	8.7	17	4.32594646	2.873901598	3	8.05	8.4	16	4.396465249	2.758609143	0.439332694	-0.33	0.3	1	-0.070518789	0.115292455	0	7.33	8.3	0.39	0.4	26	4.567879405	2.615613422	3.439332694	0.39	0.4
B2-02	Positive	cessation	28	32	0	88	30	0	1	2	1	0.052860565	No	0	1	18	0.036802648	0	no	0	7.07	7.3	8.6	21	4.414739434	3.283301229	3.9	7.62	8.5	18	4.898780013	3.136086097	3.17	-0.32	0.1	3	-0.484040579	0.147215132	6.86	7.3	8.4	0	0.2	92	4.361878869	3.246498581	0.21	0	0.2
B2-03	Positive	cessation	26	32	2	115	24	1	1	1	1	-0.296382068	No	0	1	30	-0.0554188	0	no	0	6.97	7.9	8.7	20	4.620229777	3.325515663	3.65	5.1	6.1	18	4.219715476	3.036628895	3.32	2.8	2.6	2	0.400514301	0.288886768	6.544068044	7.65	8.7	0.25	0	136	4.916611845	3.380934463	0.425931956	0.25	0
B2-04	Positive	cessation	22	33	4	95	31	0	1	1	1	0.009534874	No	0	1	6	0.46333297	1	no	0	7.45	8	8.7	35	4.442824559	3.57054294	3.75	7.47	8.6	22	4.283278609	3.209515015	3.7	0.53	0.1	13	0.15954595	0.361027925	3	8.3	8.7	-0.3	0	41	4.433289685	3.10720997	4.45	-0.3	0
B2-05	Positive	cessation	24	28	2	122	24	0	1	2	1	-0.020734702	No	0	1	6	0.135000063	0	no	0	6.03	6.8	8.3	15	3.450557009	3.020361283	3	6.96	8.2	12	4.443241233	2.963787827	3.03	-0.16	0.1	3	-0.992684224	0.056573456	5.03	6.4	6.6	0.4	1.7	104	3.471291711	2.88536122	1	0.4	1.7
B2-06	Positive	cessation	29	35	1	77	29	1	1	2	1	-0.07	No	0	1	11	2.7	1	yes	1	5.48	6.8	7.2	57	4.178170885	3.521138084	3.49	6.19	7.4	57	3.468790262	3.070407322	1.99	0.61	-0.2	0	0.709380623	0.450730762	5.678518379	7.7	7.4	-0.9	-0.2	64	4.253749808	2.769126131	-0.198518379	-0.9	-1.2
B2-08	Positive	cessation	24	30	0	111	26	0	1	2	1	-0.333440221	No	0	1	18	-0.287279107	0	no	0	6.38	7.8	8.5	20	4.581710782	3.383713061	3	7.67	8.4	19	3.922254068	2.828060234	3.38	0.13	0.1	1	0.659456714	0.555652827	7.38	5	6	2.8	2.5	54	4.269370491	3.093859262	-1	2.8	2.5
B2-09	Positive	cessation	22	34	5	136	29	1	1	1	1	-0.35416335	No	0	1	6	-0.022843482	0	no	0	7.64	8.8	8.8	65	4.764101376	3.360971884	3.43	9.45	8.9	42	4.959017529	3.42975228	4.21	-0.65	-0.1	23	-0.194916153	-0.068780396	7.19	8.6	8.7	0.2	0.1	254	5.118264726	3.383815366	0.45	0.2	0.1
B2-10	Positive	cessation	24	34	5	143	28	0	1	1	1	-0.125969727	No	0	1	11	0.038718006	0	no	0	7.3	7.8	8.7	34	4.590050069	3.205204364	3	7.58	8.4	13	4.356350978	2.963787827	4.3	0.22	0.3	21	0.233699091	0.241416537	6.72	7.8	8.7	0	0	410	4.581710782	3.263872677	0.58	0	0
B2-12	Positive	cessation	24	35	5	183	34	0	1	1	1	-0.103080181	No	0	1	6	0.232730684	0	no	0	7.48	7.9	8.3	28	4.508664363	2.961895474	3	7.73	8.2	30	4.371030899	2.857332496	4.48	0.17	0.1	-2	0.137633464	0.104562978	6.36	7.7	8.2	0.2	0.1	196	4.611744544	2.72916479	1.12	0.2	0.1
B2-13	Positive	cessation	29	37	6	119	31	1	1	2	1	-0.66642271	No	0	1	18	-0.388001486	0	no	0	6.86	8.3	8.6	13	4.31868927	2.946452265	3	7.12	8.5	51	4.169262864	3.036628895	3.86	1.18	0.1	-38	0.149426406	-0.09017663	6.38	8.8	9	-0.5	-0.4	96	4.98511198	3.334453751	0.48	-0.5	-0.4
B2-14	Positive	cessation	23	35	12	231	33	1	1	1	1	-0.269476999	No	0	1	6	0.242560117	0	no	0	6.81	7.8	8.1	35	4.399240942	3.04453976	3	7.74	3.2	17	4.439443227	2.802978855	3.81	0.06	4.9	18	-0.040202285	0.241560905	7.428134794	7.8	8.4	0	-0.3	113	4.668717941	2.801979643	-0.618134794	0	-0.3
B2-15	Positive	cessation	24	36	3	100	36	1	1	2	1	0.361921648	Yes	1	1	96	0.152955762	0	no	0	8.25	8	8.8	28	4.889413764	3.421603927	3.23	7.52	8.4	15	4.584749484	3.34084055	5.02	0.48	0.4	13	0.30466428	0.080763377	7.920645001	8.4	8.9	-0.4	-0.1	77	5.014100322	3.453929592	0.329354999	-0.4	-0.1
B2-17	Positive	cessation	25	37	8	142	26	0	1	2	1	0.118402768	No	0	1	96	-0.13733867	0	no	0	6.62	8.1	8.1	18	4.28010011	3.294025094	3	8.21	8.6	25	4.223392092	3.351796307	3.62	-0.11	-0.5	-7	0.056708018	-0.057771213	5.678518379	6.5	7.2	1.6	0.9	122	4.314667608	3.31386722	0.941481621	1.6	0.9
B2-18	Positive	cessation	24	35	0	150	26	0	2	1	1	0.58	Yes	1	1	96	3.5	1	yes	1	6.9	8.28	8.6	63	4.359380088	3.51054501	3	7.33	8.7	36	4.106428895	3.180699201	3.9	0.95	-0.1	27	0.252951193	0.329845809	7.19	7.6	7.8	0.68	0.8	45	3.267640982	1.431363764	-0.29	0.68	0.8
B2-19	Positive	cessation	24	35	4	140	27	0	1	1	1	-0.019680352	No	0	1	6	0.243166752	0	no	0	7.85672889	7.6	8.3	25	4.299249871	3.17905172	3.212187604	8	9.2	25	4.107183504	3.119747328	4.644541286	-0.4	-0.9	0	0.192066367	0.059304392	2.432969291	7.4	8.5	0.2	-0.2	50	4.318930223	2.935884968	5.423759599	0.2	-0.2
B2-20	Positive	cessation	25	31	3	90	26	1	2	1	1	-0.135688853	No	0	1	6	0.143063271	0	no	0	7.431363764	8.65	8.7	34	4.735592353	3.316875755	7.285557309	8.37	8.4	26	4.47717163	3.272428784	0.145806455	0.28	0.3	8	0.258420723	0.044446971	4.72916479	7.77	8.1	0.88	0.6	66	4.871281207	3.173812483	2.702198974	0.88	0.6
C3-01	Positive	cessation	28	36	0	68	24	0	1	2	1	1.416969383	Yes	1	0	54	2.705863712	1	yes	1	6.54	8.7	8.6	56	4.385499027	2.705863712	4.56	7.12	8.2	68	4.724602942	3.346298195	1.98	1.58	0.4	-12	-0.339103915	-0.640434483	4.3	6.1	6.1	2.6	2.5	47	3.088136089	0.294466226	2.24	2.6	2.5
C3-02	Positive	cessation	25	34	0	90	28	1	1	2	1	-0.43558691	No	0	0	6	0.320355341	1	no	0	6.48	7.6	8.4	18	4.170525733	3.090610708	4.4	7.17	8	22	4.280949684	2.692097489	2.08	0.43	0.4	-4	-0.110423951	0.398513219	3.85	7.7	8.3	-0.1	0.1	28	4.606112643	2.770255367	2.63	-0.1	0.1
C3-03	Positive	cessation	33		0	30	26	1	1	1	1	-0.05	No	0	0	54	0.7	1	no	0	6.37	6.5	7.7	33	3.468790262	2.688304113	5.58	6.5	7.8	35	3.468790262	2.688304113	0.79	0	-0.1	-2	0	0	5.75	6.4	8.4	0.1	-0.7	57	3.640649358	2.337938219	0.62	0.1	-0.7
C3-07	Positive	cessation	28	32	4	105	27	0	1	1	1	-0.04	No	0	0	18	2.95	1	yes	1	6.84	7.5	8.4	34	4.006637159	2.948412966	3	7.2	8.3	64	3.66152874	2.828060234	3.84	0.3	0.1	-30	0.345108419	0.120352732	3	5.5	6.8	2	1.6	24	4.049412636	0	3.84	2	1.6
C3-08	Positive	cessation	26	36	3	109	33	0	1	1	1	-0.09	No	0	0	6	0.26	0	no	0	6.85	8	8.8	17	4.846831753	3.332034277	4.72	8.05	8.8	26	4.928958841	3.356408327	2.13	-0.05	0	-9	-0.082127088	-0.02437405	4.16	7.9	8.6	0.1	0.2	39.9	4.939269586	3.074816441	2.69	0.1	0.2
C3-10	Positive	cessation	27	37	5	128	26	1	1	2	1	0.455012651	Yes	1	0	6	0.525613032	1	no	0	5.56	5.5	7.2	18	3.510008513	1.679427897	0	4.88	7.3	20	3.466571072	1.761777538	5.56	0.62	-0.1	-2	0.043437441	-0.082349641	0	4.5	6.8	1	0.4	87	3.054995862	1.153814864	5.56	1	0.4
C3-11	Positive	cessation	28	35	3	90	28	1	1	1	1	0.12	No	0	0	54	1.95	1	yes	1	5.72	7.15	8.8	30	4.617802101	3.406199424	3.35	6.4	7.2	18	3.415807728	1.954339009	2.37	0.75	1.6	12	1.201994373	1.451860415	3	5.5	7.4	1.65	1.4	43	3.66152874	1.729650668	2.72	1.65	1.4
C3-13	Positive	cessation	28	37	6	103	26	1	1	2	1	0.14	No	0	0	6	0.3	1	no	0	7.38	8.6	9.2	17	4.899163641	3.294025094	3.09	8.56	9.1	17	4.966657884	3.388811413	4.29	0.04	0.1	0	-0.067494243	-0.094786319	3.818885415	8.2	8.6	0.4	0.6	31	4.831229694	2.991226076	3.561114585	0.4	0.6
C3-14	Positive	cessation	24	36	7	127	21	1	1	1	1	0.48	Yes	1	0	7	1.8	1	no	0	6.68	7.5	8.6	19	4.101871091	3.231530754	3	6.19	7.9	19	3.510008513	0.7930916	3.68	1.31	0.7	0	0.591862578	2.438439154	0	3.1	6.7	4.4	1.9	39	3.624488363	1.431363764	6.68	4.4	1.9
C3-15	Positive	cessation	31	35	7	110	21	0	1	2	1	0.12	No	0	0	7	1.6	1	yes	1	5.33	6.4	7.7	38	3.810837151	1.60346916	3.02	5.84	6.8	30	3.553033016	1.954339009	2.31	0.56	0.9	8	0.257804135	-0.350869849	0	2.4	5.3	4	2.4	29	4.048946504	0	5.33	4	2.4
C3-17	Positive	cessation	26	34	7	128	28	1	1	1	1	0.23	No	0	0	30	2.15	1	no	0	8.16	8.05	8.4	26	3.710455864	2.146128036	3	5.06	6.5	18	3.301897717	1.590061231	5.16	2.99	1.9	8	0.408558147	0.556066805	3.255272505	4.88	7.3	3.17	1.1	23	3.476251796	0.7930916	4.904727495	3.17	1.1
[truncated: 3 more columns]
