# Supplementary material for: PgRNA kinetics predict HBsAg reduction in pregnant chronic hepatitis B carriers after treatment cessation
Source: Front Cell Infect Microbiol. 2022 Dec 12;12:1055774. doi: 10.3389/fcimb.2022.1055774 (PMC9791257; doi:10.3389/fcimb.2022.1055774)
Supplement: Supplementary file 2 [file DataSheet_2.csv]

ID	HBeAg.status	Method	Age	infant gender	pregnancy status	drug	HBeAg status	HBsAg decrease	Group HBsAg0.3	Group HBsAg0.3	retreat	TIME Group HBeAg decline	HBeAg decrease	Group HBeAg0.3	HBeAg sero	HBeAg sero.2	HBVDNA.log10IU.mL	PgRNA.log10copies.mL	HBcrAg.log10U.mL	ALT.U.L.	HBsAg.log10IU.mL	HBeAg.log10IU.mL	2HBVDNA.log10IU.mL	2PgRNA.log10copies.mL	2HBcrAg.log10U.mL	2ALT.U.L.	2HBsAg.log10IU.mL	2HBeAg.log10IU.mL	¦¤HBVDNA.log10IU.mL	¦¤PgRNA.log10copies.mL	¦¤HBcrAg.log10U.mL	¦¤ALT.U.L.	¦¤HBsAg.log10IU.mL	¦¤HBeAg.log10IU.mL	3HBVDNA.log10IU.mL	3PgRNA.log10copies.mL	3HBcrAg.log10U.mL	PgRNA decrease EOT.log10copies.mL	HBcrAg decrease EOT.log10U.mL	3ALT.U.L.	3HBsAg.log10IU.mL	3HBeAg.log10IU.mL	¦¤HBVDNA.log10IU.mL3	¦¤PgRNA.log10copies.mL3	¦¤HBcrAg.log10U.mL3	¦¤ALT.U.L.3	¦¤HBsAg.log10IU.mL3	¦¤HBeAg.log10IU.mL3
B1-03	Positive	cessation	26	1	1	2	1	0.920534415	Yes	1	0	96	2.033423755	1	yes	1	8.03	8.9	8.7	122	4.422688308	2.033423755	3	6.14	6.5	44	4.496694457	2.10720997	5.03	2.76	2.2	78	-0.074006149	-0.073786215	6.03	7.1	8.2	1.8	0.5	36	4.545331862	2.705863712	2	1.8	0.5	86	-0.122643554	-0.672439957
B1-18	Positive	cessation	27	0	1	2	1	0.138273387	No	0	0	144	1.573567773	1	yes	1	6.56	7.62	8.5	72	3.579097327	1.679427897	3	6.63	7.2	25	3.267640982	1.573567773	3.56	0.99	1.3	47	0.311456345	0.105860124	4.414973348	5.3	6.7	2.32	1.8	159	3.553033016	1.225309282	2.145026652	2.32	1.8	-87	0.026064311	0.454118615
B2-06	Positive	cessation	29	1	1	2	1	-0.07	No	0	1	11	2.7	1	yes	1	5.48	6.8	7.2	57	4.178170885	3.521138084	3.49	6.19	7.4	57	3.468790262	3.070407322	1.99	0.61	-0.2	0	0.709380623	0.450730762	5.678518379	7.7	7.4	-0.9	-0.2	64	4.253749808	2.769126131	-0.198518379	-0.9	-1.2	-7	-0.075578923	0.752011953
B2-18	Positive	cessation	26	0	2	1	1	0.58	Yes	1	1	96	3.5	1	yes	1	6.9	8.28	8.6	63	4.359380088	3.51054501	3	7.33	8.7	36	4.106428895	3.180699201	3.9	0.95	-0.1	27	0.252951193	0.329845809	7.19	7.6	7.8	0.68	0.8	45	3.267640982	1.431363764	-0.29	0.68	0.8	18	1.091739106	2.079181246
C3-01	Positive	cessation	24	0	1	2	1	1.416969383	Yes	1	0	54	2.705863712	1	yes	1	6.54	8.7	8.6	56	4.385499027	2.705863712	4.56	7.12	8.2	68	4.724602942	3.346298195	1.98	1.58	0.4	-12	-0.339103915	-0.640434483	4.3	6.1	6.1	2.6	2.5	47	3.088136089	0.294466226	2.24	2.6	2.5	9	1.297362938	2.411397486
C3-07	Positive	cessation	27	0	1	1	1	-0.04	No	0	0	18	2.95	1	yes	1	6.84	7.5	8.4	34	4.006637159	2.948412966	3	7.2	8.3	64	3.66152874	2.828060234	3.84	0.3	0.1	-30	0.345108419	0.120352732	3	5.5	6.8	2	1.6	24	4.049412636	0	3.84	2	1.6	10	-0.042775477	2.948412966
C3-11	Positive	cessation	28	1	1	1	1	0.12	No	0	0	54	1.95	1	yes	1	5.72	7.15	8.8	30	4.617802101	3.406199424	3.35	6.4	7.2	18	3.415807728	1.954339009	2.37	0.75	1.6	12	1.201994373	1.451860415	3	5.5	7.4	1.65	1.4	43	3.66152874	1.729650668	2.72	1.65	1.4	-13	0.956273361	1.676548756
C3-15	Positive	cessation	21	0	1	2	1	0.12	No	0	0	7	1.6	1	yes	1	5.33	6.4	7.7	38	3.810837151	1.60346916	3.02	5.84	6.8	30	3.553033016	1.954339009	2.31	0.56	0.9	8	0.257804135	-0.350869849	0	2.4	5.3	4	2.4	29	4.048946504	0	5.33	4	2.4	9	-0.238109353	1.60346916
B1-01	Positive	cessation	25	0	1	2	1	0.715286035	Yes	1	0	54	0.139705063	0	no	0	7.61	7.7	8.7	31	4.683722282	3.485721426	4.17	7.28	8.6	25	4.536558443	3.206286044	3.44	0.42	0.1	6	0.147163839	0.279435382	6.12	7.9	8.8	-0.2	-0.1	33	4.533187184	3.377306251	1.49	-0.2	-0.1	-2	0.150535098	0.108415175
B1-02	Positive	cessation	28	0	2	1	1	-0.038794182	No	0	1	54	-0.361765799	0	no	0	7.26	8	8.9	10	4.766722172	3.346016364	4.37	7.1	8.4	39	4.564656834	3.346298195	2.89	0.9	0.5	-29	0.202065338	-0.000281831	3.7	7.59	8.8	0.41	0.1	46	4.486849976	3.179382291	3.56	0.41	0.1	-36	0.279872196	0.166634073
B1-04	Positive	cessation	30	0	1	2	1	0.061928527	No	0	0	30	0.132096744	0	no	0	6.7	7.8	8.4	13	4.178170885	3.273232834	3	7.25	8.6	20	4.04719696	3.169086357	3.7	0.55	-0.2	-7	0.130973925	0.104146477	3	6.8	8.3	1	0.1	93	4.170467076	3.073351702	3.7	1	0.1	-80	0.007703809	0.199881132
B1-05	Positive	cessation	30	0	2	2	1	0.410180903	Yes	1	0	96	0.091439053	0	no	0	8.35	8.1	8.9	31	5.105169428	3.511616021	3.54	8.08	8.8	25	4.388110086	3.272428784	4.81	0.02	0.1	6	0.717059342	0.239187237	3.82	7.4	8.4	0.7	0.5	31	4.507018711	3.03	4.53	0.7	0.5	0	0.598150717	0.481616021
B1-06	Positive	cessation	31	0	1	2	1	0.172091521	No	0	0	18	0.456127922	1	no	0	6.38	8.4	8.7	25	4.595639493	3.482873584	3.56	8.44	8.7	15	4.23869831	3.418301291	2.82	-0.04	0	10	0.356941183	0.064572293	5.855519156	8.4	8.4	0	0.3	57	4.423547972	3.03	0.524480844	0	0.3	-32	0.172091521	0.452873584
B1-09	Positive	cessation	30	0	1	2	1	0.019773742	No	0	0	5	-0.217703732	0	no	0	6.44	7.8	8.8	34	4.740842044	3.26	3.74	7.73	8.4	273	3.906658218	3.273232834	2.7	0.07	0.4	-239	0.834183826	-0.013232834	6.997823081	8.1	8.7	-0.3	0.1	46	4.721068302	3.480581787	-0.557823081	-0.3	0.1	-12	0.019773742	-0.220581787
B1-10	Positive	cessation	31	0	1	2	1	-0.237543625	No	0	0	8	0.211860667	0	no	0	7.74	7.66	8.2	32	4.098436045	3.08350262	4.35	7.7	8.7	17	4.454713028	3.262878055	3.39	-0.04	-0.5	15	-0.356276983	-0.179375435	7.603144373	8.09	8.6	-0.43	-0.4	26	4.69	3.051017388	0.136855627	-0.43	-0.4	6	-0.591563955	0.032485232
B1-11	Positive	cessation	27	0	1	1	1	1.508862229	Yes	1	0	6	0.201980597	0	no	0	7.38	8.8	9.2	38	5.643453664	3.413634997	4.13	8.72	9	73	4.433289685	3.31386722	3.25	0.08	0.2	-35	1.210163979	0.099767777	3	6.8	8.5	2	0.7	46	4.134591435	3.211654401	4.38	2	0.7	-8	1.508862229	0.201980596
B1-12	Positive	cessation	27	0	1	2	1	-0.059093351	No	0	0	6	0.053282465	0	no	0	6.84	7.7	8.9	21	4.828917562	3.310480891	4.27	7.73	8.7	26	3.267640982	3.017033339	2.57	-0.03	0.2	-5	1.56127658	0.293447552	6.139879086	7.9	8.5	-0.2	0.4	45	4.888010912	3.257198426	0.700120914	-0.2	0.4	-24	-0.05909335	0.053282465
B1-14	Positive	cessation	28	0	1	1	1	-0.014601403	No	0	0	6	-0.076458388	0	no	0	7.31	8.1	8.6	34	4.556326628	3.204119983	3	7.72	8.4	26	4.344824388	3.240549248	4.31	0.38	0.2	8	0.21150224	-0.036429265	6.86	8.1	8.6	0	0	85	4.57092803	3.28057837	0.45	0	0	-51	-0.014601402	-0.076458387
B1-15	Positive	cessation	28	0	1	1	1	0.01	No	0	0	6	0.031114959	0	no	0	5.56	8.3	8.4	10	5.108226656	3.161580605	3.67	7.87	8.8	9	4.724602942	2.926748764	1.89	0.43	-0.4	1	0.383623714	0.234831841	6.544068044	7.5	8.3	0.8	0.1	12	4.617802101	3.316875755	-0.984068044	0.8	0.1	-2	0.490424555	-0.15529515
B1-16	Positive	cessation	32	1	1	2	1	0.191436092	No	0	0	96	0.106953133	0	no	0	7.43	7.6	8.6	14	4.827627705	3.508395033	3.76	7.62	8.8	12	4.098436045	1.37621185	3.67	-0.02	-0.2	2	0.72919166	2.132183183	4.46	7.8	8.7	-0.2	-0.1	25	4.904553263	3.240549248	2.97	-0.2	-0.1	-11	-0.076925558	0.267845785
B1-17	Positive	cessation	33	1	1	2	1	-0.255319652	No	0	0	54	0.022372607	0	no	0	6.86	8.2	8.6	11	4.689495326	3.074816441	4.47	8.08	8.5	14	4.708883674	2.981465231	2.39	0.12	0.1	-3	-0.019388348	0.09335121	6.86	7.1	8.2	1.1	0.4	47	4.531900234	3.294025094	0	1.1	0.4	-36	0.157595092	-0.219208653
B1-19	Positive	cessation	21	0	1	1	1	-0.258949199	No	0	0	18	-0.062772812	0	no	0	6.81	7.7	8.5	27	4.337658891	2.896526217	3	7.59	8.4	23	4.267969159	3.026941628	3.81	0.11	0.1	4	0.069689732	-0.130415411	7.173186268	8	8.5	-0.3	0	32	4.714723632	2.840106094	-0.363186268	-0.3	0	-5	-0.377064741	0.056420123
B1-20	Positive	cessation	26	0	1	1	1	-0.027661097	No	0	0	6	0.108072303	0	no	0	7.13	8.2	8.7	18	4.57855899	3.136086097	3.99	8.2	8.7	18	4.388110086	3.059941888	3.14	0	0	0	0.190448904	0.076144209	6.74	8.6	8.5	-0.4	0.2	17	4.606220087	3.028013794	0.39	-0.4	0.2	1	-0.027661097	0.108072303
B1-21	Positive	cessation	35	1	1	1	1	-0.241194221	No	0	0	96	-0.113520967	0	no	0	6.77	8	8.4	24	4.551205944	2.862131379	3	7.12	8.2	27	4.219715476	2.7355989	3.77	0.88	0.2	-3	0.331490468	0.126532479	3	7.12	8.6	0.88	-0.2	23	4.375526447	3.03	3.77	0.88	-0.2	1	0.175679497	-0.167868621
B1-22	Positive	cessation	38	0	1	1	1	0.507815484	Yes	1	0	72	0.709006469	1	no	0	6.99	8.6	8.4	27	5.033423755	3.316875755	3.23	8.28	8.1	30	4.40563659	2.541579244	3.76	0.32	0.3	-3	0.627787165	0.775296511	7.008600172	8.1	8	0.5	0.4	40	4.288897276	2.541579244	-0.018600172	0.5	0.4	-13	0.744526479	0.775296511
B1-23	Positive	cessation	31	1	1	2	1	-0.179386504	No	0	0	6	-0.022743127	0	no	0	6.69	7.6	8.3	23	4.556700422	3.073351702	3	7.33	8.2	10	4.375526447	2.968482949	3.69	0.27	0.1	13	0.181173975	0.104868753	6.93	7.7	8.3	-0.1	0	23	4.554912951	2.991226076	-0.24	-0.1	0	0	0.001787471	0.082125626
B1-24	Positive	cessation	23	1	1	2	1	0.009755314	No	0	0	96	0.16344774	0	no	0	6.66	7.8	8.8	9	4.617671196	3.411619706	3.53	7.6	7.1	10	4.551205944	1.37621185	3.13	0.2	1.7	-1	0.066465252	2.035407856	6.840106094	8	8.8	-0.2	0	22	4.670987603	3.259115844	-0.180106094	-0.2	0	-13	-0.053316407	0.152503862
B1-27	Positive	cessation	28	1	1	2	1	-0.024881522	No	0	0	54	-0.003641441	0	no	0	6.16	8.1	8.7	27	4.507018711	2.783109981	4.3	8.49	8.6	20	5.118264726	3.346298195	1.86	-0.39	0.1	7	-0.611246015	-0.563188214	4.906873535	8.3	8.6	-0.2	0.1	36	4.531900234	2.786751422	1.253126465	-0.2	0.1	-9	-0.024881523	-0.003641441
B1-28	Positive	cessation	28	1	1	2	1	-0.063702038	No	0	0	30	0.348119865	1	no	0	6.61	7.2	8.4	16	4.239774815	3.203032887	3	7.1	8.3	15	3.450557009	2.551706107	3.61	0.1	0.1	1	0.789217806	0.65132678	3	7.12	8.9	0.08	-0.5	23	4.303476854	2.854913022	3.61	0.08	-0.5	-7	-0.063702039	0.348119865
B1-29	Positive	cessation	33	1	1	2	1	-0.435645129	No	0	0	6	0.352460433	1	no	0	6.7	7.7	8.7	24	4.574563676	3.406199424	3.81	7.95	8.8	13	4.687109357	3.088837484	2.89	-0.25	-0.1	11	-0.112545681	0.31736194	3.79	8	8.4	-0.3	0.3	26	5.010208805	3.053738991	2.91	-0.3	0.3	-2	-0.435645129	0.352460433
B1-31	Positive	cessation	35	1	1	1	1	-0.018781109	No	0	0	30	0.615836281	1	no	0	5.55	7.4	8.4	16	3.813714392	2.942479317	3	7.59	8.3	15	3.579097327	2.725911632	2.55	-0.19	0.1	1	0.234617065	0.216567685	6.13	7.4	8	0	0.4	87	3.8324955	2.326643036	-0.58	0	0.4	-71	-0.018781108	0.615836281
B1-32	Positive	cessation	33	0	1	1	1	-0.375474956	No	0	0	54	-0.019537372	0	no	0	6.88	7.7	8.6	8	4.34208696	3.164352856	3	7.66	8.6	11	4.443241233	3.111729499	3.88	0.04	0	-3	-0.101154273	0.052623357	3	7.73	8.5	-0.03	0.1	23	4.717561916	2.96806246	3.88	-0.03	0.1	-15	-0.375474956	0.196290396
B1-33	Positive	cessation	31	0	1	2	1	-0.237718838	No	0	0	54	0.139398019	0	no	0	6.13	6.4	7.9	20	4.176236	2.049218023	4.2	7.87	8.5	22	4.580309004	3.200850498	1.93	-1.47	-0.6	-2	-0.404073004	-1.151632475	7.24	8	8.3	-1.6	-0.4	32	4.872097974	3.228400359	-1.11	-1.6	-0.4	-12	-0.695861974	-1.179182336
B1-34	Positive	cessation	30	0	1	2	1	-0.234495055	No	0	0	30	-0.018212081	0	no	0	7.83	7.8	8.6	15	4.267969159	3.334453751	3.39	7.73	8.5	13	4.521151165	3.271376872	4.44	0.07	0.1	2	-0.253182006	0.063076879	7.38	9.45	8.8	-1.65	-0.2	31	4.755646219	3.061452479	0.45	-1.65	-0.2	-16	-0.48767706	0.273001272
B1-35	Positive	cessation	37	0	1	2	1	-0.063447102	No	0	0	54	0.248399777	0	no	0	6.96	7.8	8.8	14	4.559822869	3.115277591	3	7.19	8.2	9	4.375608752	3.13481437	3.96	0.61	0.6	5	0.184214117	-0.019536779	7.13	7.7	8.4	0.1	0.4	14	5.007320953	3.260071388	-0.17	0.1	0.4	0	-0.447498084	-0.144793797
B1-36	Positive	cessation	25	0	1	1	1	0.100158149	No	0	0	6	0.201645364	0	no	0	7.38	8.1	8.7	23	4.436337602	3.544068044	4.14	7.5	8.8	32	4.176236	3.309630167	3.24	0.6	-0.1	-9	0.260101602	0.234437877	3.4	7.1	8.4	1	0.3	32	4.336179453	3.342422681	3.98	1	0.3	-9	0.100158149	0.201645363
B1-37	Positive	cessation	28	0	1	2	1	0.100843499	No	0	0	54	0.429899026	1	no	0	6.63	7.6	8.3	33	4.511468913	3.073351702	4.81	8	8.7	34	4.580309004	3.309630167	1.82	-0.4	-0.4	-1	-0.068840091	-0.236278465	6.540329475	7.4	8.3	0.2	0	44	4.800235789	3.216957207	0.089670525	0.2	0	-11	-0.288766876	-0.143605505
B1-38	Positive	cessation	31	0	1	2	1	-0.294880372	No	0	0	6	0.065501549	0	no	0	8.17	8.3	8.9	32	4.504253321	3.255272505	3	7.66	8.5	14	4.04719696	2.84	5.17	0.64	0.4	18	0.457056361	0.415272505	7.93	8.2	8.7	0.1	0.2	25	4.799133693	3.189770956	0.24	0.1	0.2	7	-0.294880372	0.065501549
B1-39	Positive	cessation	29	1	1	2	1	0.821128091	Yes	1	0	30	0.219189482	0	no	0	7.28	7.9	8.7	18	4.972804322	3.334453751	3.46	7.66	8.5	12	4.567978651	3.306210508	3.82	0.24	0.2	6	0.404825671	0.028243243	6.88	8	8.6	-0.1	0.1	33	4.151676231	3.115264269	0.4	-0.1	0.1	-15	0.821128091	0.219189482
B1-40	Positive	cessation	26	0	1	1	1	-0.217390891	No	0	0	30	-0.026803022	0	no	0	7.31	7.1	8.4	14	4.104828404	3.178401342	4	6.78	8.4	9	3.874318854	3.028013794	3.31	0.32	0	5	0.23050955	0.150387548	6.008600172	7.2	8.3	-0.1	0.1	50	4.322219295	3.205204364	1.301399828	-0.1	0.1	-36	-0.217390891	-0.026803022
B1-42	Positive	cessation	28	1	1	2	1	-1.023325449	No	0	0	30	-0.020715437	0	no	0	7.07	7.9	8.8	17	3.89580915	3.418301291	4.45	7.67	8.7	11	4.898780013	3.382377303	2.62	0.23	0.1	6	-1.002970863	0.035923988	7.747411808	8	8.8	-0.1	0	26	4.919134599	3.312384719	-0.677411808	-0.1	0	-9	-1.023325449	0.105916572
B1-44	Positive	cessation	29	1	1	1	1	-0.692009682	No	0	0	30	0.037137826	0	no	0	7.92	7.8	8.9	15	4.486849976	2.840106094	5.21	7.92	8.7	16	4.272096999	3.203277721	2.71	-0.12	0.2	-1	0.214752977	-0.363171627	7.383815366	7.9	8.7	-0.1	0.2	27	4.652932545	3.056904851	0.536184634	-0.1	0.2	-12	-0.166082569	-0.216798757
B1-45	Positive	cessation	23	0	1	2	1	0.138092464	No	0	0	30	1.072587648	1	no	0	4.56	5.8	6.2	30	3.510008513	2.802978855	0	5.1	6.3	24	2.690639012	1.505556939	4.56	0.7	-0.1	6	0.819369501	1.297421916	3	3.9	5.5	1.9	0.7	28	2.849235091	0.84509804	1.56	1.9	0.7	2	0.660773422	1.957880815
B1-46	Positive	cessation	32	1	1	2	1	0.326303137	Yes	1	1	54	0.27	1	no	0	6.81	8	8.9	22	4.690771803	3.259115844	4.52	8.58	7.9	27	3.944545838	1.37621185	2.29	-0.58	1	-5	0.746225965	1.882903994	3.67	7.19	8.4	0.81	0.5	35	4.574563676	3.231530754	3.14	0.81	0.5	-13	0.116208127	0.02758509
B1-50	Positive	cessation	33	0	1	1	1	-4.724081463	No	0	0	96	0.209542773	0	no	0	7.04	7.9	8.9	17	4.494571984	3.405517107	3	7.63	8.8	18	4.377051137	3.476541809	4.04	0.27	0.1	-1	0.117520847	-0.071024702	3	7.67	8.7	0.23	0.2	33	4.682388791	3.130259771	4.04	0.23	0.2	-16	-0.187816807	0.275257336
B1-51	Positive	cessation	23	1	1	2	1	-0.170852874	No	0	0	6	0.174165338	0	no	0	6.59	7.7	8.2	11	4.666798684	3.431363764	3.63	7.77	8.5	13	4.58683476	3.261024834	2.96	-0.07	-0.3	-2	0.079963924	0.17033893	7.320146286	7.9	8.7	-0.2	-0.5	22	5.26245109	3.481729197	-0.730146286	-0.2	-0.5	-11	-0.595652406	-0.050365433
B1-52	Positive	cessation	27	1	1	1	1	-0.117872806	No	0	0	6	-0.152077112	0	no	0	6.99	8	8.7	16	4.504542355	3.383713061	3.07	7.98	8.7	18	4.740842044	3.068927612	3.92	0.02	0	-2	-0.236299689	0.314785449	7.51	8.3	8.7	-0.3	0	38	4.62	3.535790173	-0.52	-0.3	0	-22	-0.115457645	-0.152077112
B1-53	Positive	cessation	20	0	1	1	1	-0.260909974	No	0	0	96	0.062911072	0	no	0	6.59	7.8	8.5	11	4.398426146	3.068927612	4.45	6.8	6.2	15	4.412947491	0.521138084	2.14	1	2.3	-4	-0.014521345	2.547789528	6.811575006	7.9	8.3	-0.1	0.2	22	4.67775291	3.026941628	-0.221575006	-0.1	0.2	-11	-0.279326764	0.041985984
B1-54	Positive	cessation	27	1	1	2	1	0.017539257	No	0	0	6	0.121994356	0	no	0	7.33	7.78	8.5	45	4.574239679	3.070407322	3	7.77	8.3	31	3.450557009	2.494154594	4.33	0.01	0.2	14	1.12368267	0.576252728	6.13	7.9	8.5	-0.12	-8.5	28	4.556700422	2.948412966	1.2	-0.12	0	17	0.017539257	0.121994356
B1-55	Positive	cessation	26	1	1	2	1	0.024127332	No	0	0	6	0.08395568	0	no	0	7.25	8.6	8.4	13	4.655071172	3.033423755	4.86	7.95	8.4	11	4.415540901	3.04453976	2.39	0.65	0	2	0.239530271	-0.011116005	7.494154594	8.1	8.5	0.5	-0.1	25	4.63094384	2.949468075	-0.244154594	0.5	-0.1	-12	0.024127332	0.08395568
B1-56	Positive	cessation	27	1	1	1	1	-0.039397217	No	0	0	6	0.160316488	0	no	0	7.52	7.7	8.4	19	4.464906651	3.272428784	4.26	7.95	8.2	11	4.617802101	3.12598846	3.26	-0.25	0.2	8	-0.15289545	0.146440324	3	7.8	8.6	-0.1	-0.2	23	4.657199319	2.965671971	4.52	-0.1	-0.2	-4	-0.192292668	0.306756813
B1-57	Positive	cessation	28	0	1	2	1	-0.189387386	No	0	0	8	0.313596635	1	no	0	7.06	7.8	8.6	18	4.534939449	3.152288344	4.63	7.86	8.6	15	4.496694457	3.130976692	2.43	-0.06	0	3	0.038244992	0.021311652	7.08	7.9	8.5	-0.1	0.1	42	4.72	2.84	-0.02	-0.1	0.1	-24	-0.185060551	0.312288344
B1-58	Positive	cessation	23	0	1	2	1	0.393047207	Yes	1	0	6	0.337696452	1	no	0	7.91	8.4	8.5	14	4.267366061	2.889402559	3.5	7.94	8.2	11	4.299249871	2.770255367	4.41	0.46	0.3	3	-0.03188381	0.119147192	3.56	6.21	7.8	2.19	0.7	93	3.874318854	2.551706107	4.35	2.19	0.7	-79	0.393047207	0.337696452
B1-59	Positive	cessation	38	0	2	2	1	-0.207667163	No	0	0	144	-0.45046906	0	no	0	6.49	7.9	8.7	29	4.098436045	2.049218023	0	7.07	8.3	21	3.8324955	2.942479317	6.49	0.83	0.4	8	0.265940545	-0.893261294	5.900913068	7.3	8.2	0.6	0.5	50	4.306103209	2.499687083	0.589086932	0.6	0.5	-21	-0.207667164	-0.45046906
B1-60	Positive	cessation	29	1	1	1	1	-0.651087395	No	0	0	48	-0.162683387	0	no	0	3.439332694	7.72	8.7	17	4.32594646	2.873901598	3	8.05	8.4	16	4.396465249	2.758609143	0.439332694	-0.33	0.3	1	-0.070518789	0.115292455	0	7.33	8.3	0.39	0.4	26	4.567879405	2.615613422	3.439332694	0.39	0.4	-9	-0.241932945	0.258288176
B2-02	Positive	cessation	30	0	1	2	1	0.052860565	No	0	1	18	0.036802648	0	no	0	7.07	7.3	8.6	21	4.414739434	3.283301229	3.9	7.62	8.5	18	4.898780013	3.136086097	3.17	-0.32	0.1	3	-0.484040579	0.147215132	6.86	7.3	8.4	0	0.2	92	4.361878869	3.246498581	0.21	0	0.2	-71	0.052860565	0.036802648
B2-03	Positive	cessation	24	1	1	1	1	-0.296382068	No	0	1	30	-0.0554188	0	no	0	6.97	7.9	8.7	20	4.620229777	3.325515663	3.65	5.1	6.1	18	4.219715476	3.036628895	3.32	2.8	2.6	2	0.400514301	0.288886768	6.544068044	7.65	8.7	0.25	0	136	4.916611845	3.380934463	0.425931956	0.25	0	-116	-0.296382068	-0.0554188
B2-04	Positive	cessation	31	0	1	1	1	0.009534874	No	0	1	6	0.46333297	1	no	0	7.45	8	8.7	35	4.442824559	3.57054294	3.75	7.47	8.6	22	4.283278609	3.209515015	3.7	0.53	0.1	13	0.15954595	0.361027925	3	8.3	8.7	-0.3	0	41	4.433289685	3.10720997	4.45	-0.3	0	-6	0.009534874	0.46333297
B2-05	Positive	cessation	24	0	1	2	1	-0.020734702	No	0	1	6	0.135000063	0	no	0	6.03	6.8	8.3	15	3.450557009	3.020361283	3	6.96	8.2	12	4.443241233	2.963787827	3.03	-0.16	0.1	3	-0.992684224	0.056573456	5.03	6.4	6.6	0.4	1.7	104	3.471291711	2.88536122	1	0.4	1.7	-89	-0.020734702	0.135000063
B2-08	Positive	cessation	26	0	1	2	1	-0.333440221	No	0	1	18	-0.287279107	0	no	0	6.38	7.8	8.5	20	4.581710782	3.383713061	3	7.67	8.4	19	3.922254068	2.828060234	3.38	0.13	0.1	1	0.659456714	0.555652827	7.38	5	6	2.8	2.5	54	4.269370491	3.093859262	-1	2.8	2.5	-34	0.312340291	0.289853799
B2-09	Positive	cessation	29	1	1	1	1	-0.35416335	No	0	1	6	-0.022843482	0	no	0	7.64	8.8	8.8	65	4.764101376	3.360971884	3.43	9.45	8.9	42	4.959017529	3.42975228	4.21	-0.65	-0.1	23	-0.194916153	-0.068780396	7.19	8.6	8.7	0.2	0.1	254	5.118264726	3.383815366	0.45	0.2	0.1	-189	-0.35416335	-0.022843482
B2-10	Positive	cessation	28	0	1	1	1	-0.125969727	No	0	1	11	0.038718006	0	no	0	7.3	7.8	8.7	34	4.590050069	3.205204364	3	7.58	8.4	13	4.356350978	2.963787827	4.3	0.22	0.3	21	0.233699091	0.241416537	6.72	7.8	8.7	0	0	410	4.581710782	3.263872677	0.58	0	0	-376	0.008339287	-0.058668313
B2-12	Positive	cessation	34	0	1	1	1	-0.103080181	No	0	1	6	0.232730684	0	no	0	7.48	7.9	8.3	28	4.508664363	2.961895474	3	7.73	8.2	30	4.371030899	2.857332496	4.48	0.17	0.1	-2	0.137633464	0.104562978	6.36	7.7	8.2	0.2	0.1	196	4.611744544	2.72916479	1.12	0.2	0.1	-168	-0.103080181	0.232730684
B2-13	Positive	cessation	31	1	1	2	1	-0.66642271	No	0	1	18	-0.388001486	0	no	0	6.86	8.3	8.6	13	4.31868927	2.946452265	3	7.12	8.5	51	4.169262864	3.036628895	3.86	1.18	0.1	-38	0.149426406	-0.09017663	6.38	8.8	9	-0.5	-0.4	96	4.98511198	3.334453751	0.48	-0.5	-0.4	-83	-0.66642271	-0.388001486
B2-14	Positive	cessation	33	1	1	1	1	-0.269476999	No	0	1	6	0.242560117	0	no	0	6.81	7.8	8.1	35	4.399240942	3.04453976	3	7.74	3.2	17	4.439443227	2.802978855	3.81	0.06	4.9	18	-0.040202285	0.241560905	7.428134794	7.8	8.4	0	-0.3	113	4.668717941	2.801979643	-0.618134794	0	-0.3	-78	-0.269476999	0.242560117
B2-15	Positive	cessation	36	1	1	2	1	0.361921648	Yes	1	1	96	0.152955762	0	no	0	8.25	8	8.8	28	4.889413764	3.421603927	3.23	7.52	8.4	15	4.584749484	3.34084055	5.02	0.48	0.4	13	0.30466428	0.080763377	7.920645001	8.4	8.9	-0.4	-0.1	77	5.014100322	3.453929592	0.329354999	-0.4	-0.1	-49	-0.124686558	-0.032325665
B2-17	Positive	cessation	26	0	1	2	1	0.118402768	No	0	1	96	-0.13733867	0	no	0	6.62	8.1	8.1	18	4.28010011	3.294025094	3	8.21	8.6	25	4.223392092	3.351796307	3.62	-0.11	-0.5	-7	0.056708018	-0.057771213	5.678518379	6.5	7.2	1.6	0.9	122	4.314667608	3.31386722	0.941481621	1.6	0.9	-104	-0.034567498	-0.019842126
B2-19	Positive	cessation	27	0	1	1	1	-0.019680352	No	0	1	6	0.243166752	0	no	0	7.85672889	7.6	8.3	25	4.299249871	3.17905172	3.212187604	8	9.2	25	4.107183504	3.119747328	4.644541286	-0.4	-0.9	0	0.192066367	0.059304392	2.432969291	7.4	8.5	0.2	-0.2	50	4.318930223	2.935884968	5.423759599	0.2	-0.2	-25	-0.019680352	0.243166752
B2-20	Positive	cessation	26	1	2	1	1	-0.135688853	No	0	1	6	0.143063271	0	no	0	7.431363764	8.65	8.7	34	4.735592353	3.316875755	7.285557309	8.37	8.4	26	4.47717163	3.272428784	0.145806455	0.28	0.3	8	0.258420723	0.044446971	4.72916479	7.77	8.1	0.88	0.6	66	4.871281207	3.173812483	2.702198974	0.88	0.6	-32	-0.135688854	0.143063272
C3-02	Positive	cessation	28	1	1	2	1	-0.43558691	No	0	0	6	0.320355341	1	no	0	6.48	7.6	8.4	18	4.170525733	3.090610708	4.4	7.17	8	22	4.280949684	2.692097489	2.08	0.43	0.4	-4	-0.110423951	0.398513219	3.85	7.7	8.3	-0.1	0.1	28	4.606112643	2.770255367	2.63	-0.1	0.1	-10	-0.43558691	0.320355341
C3-03	Positive	cessation	26	1	1	1	1	-0.05	No	0	0	54	0.7	1	no	0	6.37	6.5	7.7	33	3.468790262	2.688304113	5.58	6.5	7.8	35	3.468790262	2.688304113	0.79	0	-0.1	-2	0	0	5.75	6.4	8.4	0.1	-0.7	57	3.640649358	2.337938219	0.62	0.1	-0.7	-24	-0.171859096	0.350365894
C3-08	Positive	cessation	33	0	1	1	1	-0.09	No	0	0	6	0.26	0	no	0	6.85	8	8.8	17	4.846831753	3.332034277	4.72	8.05	8.8	26	4.928958841	3.356408327	2.13	-0.05	0	-9	-0.082127088	-0.02437405	4.16	7.9	8.6	0.1	0.2	39.9	4.939269586	3.074816441	2.69	0.1	0.2	-22.9	-0.092437833	0.257217836
C3-10	Positive	cessation	26	1	1	2	1	0.455012651	Yes	1	0	6	0.525613032	1	no	0	5.56	5.5	7.2	18	3.510008513	1.679427897	0	4.88	7.3	20	3.466571072	1.761777538	5.56	0.62	-0.1	-2	0.043437441	-0.082349641	0	4.5	6.8	1	0.4	87	3.054995862	1.153814864	5.56	1	0.4	-69	0.455012651	0.525613033
C3-13	Positive	cessation	26	1	1	2	1	0.14	No	0	0	6	0.3	1	no	0	7.38	8.6	9.2	17	4.899163641	3.294025094	3.09	8.56	9.1	17	4.966657884	3.388811413	4.29	0.04	0.1	0	-0.067494243	-0.094786319	3.818885415	8.2	8.6	0.4	0.6	31	4.831229694	2.991226076	3.561114585	0.4	0.6	-14	0.067933947	0.302799018
C3-14	Positive	cessation	21	1	1	1	1	0.48	Yes	1	0	7	1.8	1	no	0	6.68	7.5	8.6	19	4.101871091	3.231530754	3	6.19	7.9	19	3.510008513	0.7930916	3.68	1.31	0.7	0	0.591862578	2.438439154	0	3.1	6.7	4.4	1.9	39	3.624488363	1.431363764	6.68	4.4	1.9	-20	0.477382728	1.80016699
C3-17	Positive	cessation	28	1	1	1	1	0.23	No	0	0	30	2.15	1	no	0	8.16	8.05	8.4	26	3.710455864	2.146128036	3	5.06	6.5	18	3.301897717	1.590061231	5.16	2.99	1.9	8	0.408558147	0.556066805	3.255272505	4.88	7.3	3.17	1.1	23	3.476251796	0.7930916	4.904727495	3.17	1.1	3	0.234204068	1.353036436
